# Supplementary material for: Phase 1 Study to Evaluate the Safety of Reducing the Prophylactic Dose of Dexamethasone around Docetaxel Infusion in Patients with Prostate and Breast Cancer
Source: Cancers (Basel). 2023 Mar 9;15(6):1691. doi: 10.3390/cancers15061691 (PMC10046524; doi:10.3390/cancers15061691)
Supplement: Supplementary file 1 [file cancers-15-01691-s001.zip]

Archive with 1 entries (1 files):
- cancers-2148862-supplementary.pdf
